# Supplementary material for: The Effect of Germanium-Loaded Hydroxyapatite Biomaterials on Bone Marrow Mesenchymal Stem Cells Growth
Source: Cells. 2022 Sep 26;11(19):2993. doi: 10.3390/cells11192993 (PMC9563598; doi:10.3390/cells11192993)
Supplement: Supplementary file 1 [file cells-11-02993-s001.zip]

Archive with 1 entries (1 files):
- cells-1844568-supplementary.pdf
